# Supplementary material for: The immatures of Bezziachilensis Spinelli & Ronderos, 2001 (Diptera, Ceratopogonidae)
Source: Zookeys. 2018 Dec 6;(803):141–54. doi: 10.3897/zookeys.803.29024 (PMC6292992; doi:10.3897/zookeys.803.29024)
Supplement: XML Treatment for Bezzia chilensis [file zookeys.803.29024-treatment1.xml]

<!DOCTYPE tp:taxon-treatment
  PUBLIC "-//TaxonX//DTD Taxonomic Treatment Publishing DTD v0 20100105//EN" "tax-treatment-NSO.dtd">
<tp:taxon-treatment xmlns:tp="http://www.plazi.org/taxpub"><tp:treatment-meta><kwd-group><label>Taxon classification</label><kwd><named-content xmlns:xlink="http://www.w3.org/1999/xlink" content-type="kingdom">Animalia</named-content></kwd><kwd><named-content xmlns:xlink="http://www.w3.org/1999/xlink" content-type="order">Diptera</named-content></kwd><kwd><named-content xmlns:xlink="http://www.w3.org/1999/xlink" content-type="family">Ceratopogonidae</named-content></kwd></kwd-group><mixed-citation publication-type="journal"><person-group><name><surname>Anjos-Santos</surname><given-names>Danielle</given-names></name><name><surname>Díaz</surname><given-names>Florentina</given-names></name><name><surname>Spinelli</surname><given-names>Gustavo Ricardo</given-names></name><name><surname>nderos</surname><given-names>María Marcela R</given-names></name></person-group><article-title>The immatures of <italic><tp:taxon-name><tp:taxon-name-part taxon-name-part-type="genus" reg="Bezzia">Bezzia</tp:taxon-name-part><tp:taxon-name-part taxon-name-part-type="species" reg="chilensis">chilensis</tp:taxon-name-part></tp:taxon-name></italic> Spinelli &amp; Ronderos, 2001 (<tp:taxon-name><tp:taxon-name-part taxon-name-part-type="order">Diptera</tp:taxon-name-part></tp:taxon-name>, <tp:taxon-name><tp:taxon-name-part taxon-name-part-type="family">Ceratopogonidae</tp:taxon-name-part></tp:taxon-name>)</article-title><source>Zookeys</source><day>6</day><month>12</month><year>2018</year><volume>2018</volume><issue>803</issue><fpage>141</fpage><lpage>154</lpage><pub-id pub-id-type="doi">10.3897/zookeys.803.29024</pub-id></mixed-citation></tp:treatment-meta><tp:nomenclature><tp:taxon-name>
            <tp:taxon-name-part taxon-name-part-type="genus" reg="Bezzia">Bezzia</tp:taxon-name-part>
            <tp:taxon-name-part taxon-name-part-type="species" reg="chilensis">chilensis</tp:taxon-name-part>
          </tp:taxon-name><tp:taxon-authority>Spinelli &amp; Ronderos, 2001</tp:taxon-authority><xref ref-type="fig" rid="F1">Figs 1a–f</xref><xref ref-type="fig" rid="F2">, 2a–d</xref><xref ref-type="fig" rid="F3">, 3a–g</xref><xref ref-type="fig" rid="F4">, 4a–f</xref><tp:nomenclature-citation-list><tp:nomenclature-citation><tp:taxon-name>
                <tp:taxon-name-part taxon-name-part-type="genus" reg="Bezzia">Bezzia</tp:taxon-name-part>
                <tp:taxon-name-part taxon-name-part-type="species" reg="chilensis">chilensis</tp:taxon-name-part>
              </tp:taxon-name><comment>: <xref ref-type="bibr" rid="B13">Spinelli and Ronderos 2001</xref>: 752 (male, female; Chile); <xref ref-type="bibr" rid="B11">Spinelli and Cazorla 2003</xref>: 47 (Argentina records); <xref ref-type="bibr" rid="B4">Borkent and Spinelli 2007</xref>: 93 (in Neotropical catalogue); <xref ref-type="bibr" rid="B12">Spinelli and Marino 2009</xref>: 205 (species list from Patagonia); <xref ref-type="bibr" rid="B3">Borkent 2016</xref>: 160 (in online world catalog).</comment></tp:nomenclature-citation></tp:nomenclature-citation-list></tp:nomenclature><tp:treatment-sec sec-type="description" id="SECID0EWKAC"><title>Description of fourth instar larva</title><p>(Figs <xref ref-type="fig" rid="F1">1a–f</xref>, <xref ref-type="fig" rid="F2">2a–d</xref>). Head capsule (Figs <xref ref-type="fig" rid="F1">1a–c</xref>, <xref ref-type="fig" rid="F2">2a</xref>) pale brown, about 2 times longer than wide, apex slightly bent ventrally, HL 0.30–0.32 (0.31, <italic>n</italic> = 7) mm; HW 0.12–0.19 (0.16, <italic>n</italic> = 7) mm, HR 1.70–2.41 (2.00, <italic>n</italic> = 6); SGW 0.083–0.116 (0.098, <italic>n</italic> = 6) mm; SGR 1.29–1.82 (1.66, <italic>n</italic> = 6). Setae simple, thin, medium to long sized, chaetotaxy as in Figure <xref ref-type="fig" rid="F1">1a–c</xref>. Antenna bottom-shaped, small, length 0.01 (<italic>n</italic> = 3) mm. Labrum (Fig. <xref ref-type="fig" rid="F1">1c</xref>) longer than wide, not extending beyond hypostoma, with three pairs of anterolateral sensilla styloconica; palatum (Fig. <xref ref-type="fig" rid="F1">1d</xref>) with two pairs of closely spaced sensilla, one trichoidea, one campaniform sensillum; messors (Figs <xref ref-type="fig" rid="F1">1d</xref>, <xref ref-type="fig" rid="F2">2a</xref>) small, gently sclerotized, curved structures, situated away from mandibles, without scopae; palatal bar present (Fig. <xref ref-type="fig" rid="F1">1d</xref>), triangular, situated immediately posterior to messors. Mandible (Figs <xref ref-type="fig" rid="F1">1c–f</xref>, <xref ref-type="fig" rid="F2">2a, d</xref>) hooked, curved, strongly sclerotized, apical tooth long, deep fossa mandibularis on ectal surface; MDL 0.045–0.073 (0.052, <italic>n</italic> = 6) mm, MDW 0.02 (<italic>n</italic> = 6) mm. Maxilla (Fig. <xref ref-type="fig" rid="F1">1c–e</xref>) with pyriform sensillum, galeolacinia with lacinial sclerite 1 (Fig. <xref ref-type="fig" rid="F1">1e</xref>) and lacinial sclerite 2 (Fig. <xref ref-type="fig" rid="F1">1c–f</xref>) with 2 setae, one medium-sized stout, other short; maxillary palpus (Fig. <xref ref-type="fig" rid="F1">1c–f</xref>) cylindrical, with 4 subapical papillae, three medium-sized, one elongate. Hypostoma (Fig. <xref ref-type="fig" rid="F1">1c–f</xref>) finely toothed, with 6 or 7 stout lateral teeth. Epipharynx (Fig. <xref ref-type="fig" rid="F2">2a, c</xref>) less massive, with 2 combs: ventral comb with 5 stout, short teeth, dorsal comb with 7 or 8 long, pointed teeth on posterior edge; lateral arms elongate; LAW 0.048–0.050 (0.049, <italic>n</italic> = 4) mm, DCW 0.025–0.038 (0.028, <italic>n</italic> = 4) mm. Hypopharynx (Fig. <xref ref-type="fig" rid="F2">2a</xref>) elongate, thin, gently sclerotized, arms slender, without fringe. Thoracic pigmentation uniformly pale yellowish. Caudal segment (Fig. <xref ref-type="fig" rid="F2">2b</xref>) about 2.7 times as long as wide, with one pair of long, stout setae “o”, one medium-sized, thin setae “i”, one pair of short, thin setae “l<sub>1</sub>”. CSL 0.51–0.57 (0.55, <italic>n</italic> = 5) mm, CSW 0.21–0.28 (0.25, <italic>n</italic> = 5) mm, CSR 1.88–2.71 (2.7, <italic>n</italic> = 5), OL 0.20–0.30 (0.27, <italic>n</italic> = 6) mm, OD 0.020–0.072 (0.049, <italic>n</italic> = 5) mm.</p><fig id="F1" position="float" orientation="portrait"><label>Figure 1.</label><caption><p><italic><tp:taxon-name><tp:taxon-name-part taxon-name-part-type="genus" reg="Bezzia">Bezzia</tp:taxon-name-part><tp:taxon-name-part taxon-name-part-type="species" reg="chilensis">chilensis</tp:taxon-name-part></tp:taxon-name></italic> Spinelli &amp; Ronderos, 2001, fourth instar larva (<abbrev xmlns:xlink="http://www.w3.org/1999/xlink" xlink:title="scanning electron microscopy" id="ABBRID0E6OAC" xlink:type="simple">SEM</abbrev>) <bold>a</bold> Head chaetotaxy, ventrolateral view <bold>b</bold> Head chaetotaxy, dorsolateral view <bold>c</bold> Head capsule detail, oblique anteroventral view <bold>d</bold> Head capsule detail, ventral view <bold>e</bold> Mouthpart, ventral view <bold>f</bold> Hypostoma and mouthparts, ventral view. Antennae (<abbrev xmlns:xlink="http://www.w3.org/1999/xlink" xlink:title="Antennae" id="ABBRID0EPPAC" xlink:type="simple">AN</abbrev>); collar (<abbrev xmlns:xlink="http://www.w3.org/1999/xlink" xlink:title="collar" id="ABBRID0ETPAC" xlink:type="simple">CO</abbrev>); fossa mandibularis (<abbrev xmlns:xlink="http://www.w3.org/1999/xlink" xlink:title="fossa mandibularis" id="ABBRID0EXPAC" xlink:type="simple">MF</abbrev>); galeolacinea (<abbrev xmlns:xlink="http://www.w3.org/1999/xlink" xlink:title="galeolacinea" id="ABBRID0E2PAC" xlink:type="simple">GL</abbrev>); hypostoma (<abbrev xmlns:xlink="http://www.w3.org/1999/xlink" xlink:title="hypostoma" id="ABBRID0EAAAE" xlink:type="simple">HY</abbrev>); labrum (<abbrev xmlns:xlink="http://www.w3.org/1999/xlink" xlink:title="labrum" id="ABBRID0EEAAE" xlink:type="simple">LB</abbrev>); lacinial sclerite 1 (<abbrev xmlns:xlink="http://www.w3.org/1999/xlink" xlink:title="lacinial sclerite 1" id="ABBRID0EIAAE" xlink:type="simple">LC</abbrev>1); lacinial sclerite 2 (<abbrev xmlns:xlink="http://www.w3.org/1999/xlink" xlink:title="lacinial sclerite 2" id="ABBRID0EMAAE" xlink:type="simple">LC2</abbrev>); mandible (<abbrev xmlns:xlink="http://www.w3.org/1999/xlink" xlink:title="mandible" id="ABBRID0EQAAE" xlink:type="simple">MD</abbrev>); messors (<abbrev xmlns:xlink="http://www.w3.org/1999/xlink" xlink:title="messors" id="ABBRID0EUAAE" xlink:type="simple">MS</abbrev>); maxilla (<abbrev xmlns:xlink="http://www.w3.org/1999/xlink" xlink:title="maxilla" id="ABBRID0EYAAE" xlink:type="simple">MX</abbrev>); maxillary palpus (<abbrev xmlns:xlink="http://www.w3.org/1999/xlink" xlink:title="maxillary palpus" id="ABBRID0E3AAE" xlink:type="simple">MP</abbrev>); palatal bar (<abbrev xmlns:xlink="http://www.w3.org/1999/xlink" xlink:title="palatal bar" id="ABBRID0EABAE" xlink:type="simple">PB</abbrev>); palatum (<abbrev xmlns:xlink="http://www.w3.org/1999/xlink" xlink:title="palatum" id="ABBRID0EEBAE" xlink:type="simple">PL</abbrev>); sensilla campaniformia (<abbrev xmlns:xlink="http://www.w3.org/1999/xlink" xlink:title="sensilla campaniformia" id="ABBRID0EIBAE" xlink:type="simple">SC</abbrev>a); sensilla styloconica (<abbrev xmlns:xlink="http://www.w3.org/1999/xlink" xlink:title="sensilla styloconica" id="ABBRID0EMBAE" xlink:type="simple">SS</abbrev>); sensilla trichoidea (<abbrev xmlns:xlink="http://www.w3.org/1999/xlink" xlink:title="sensilla trichoidea" id="ABBRID0EQBAE" xlink:type="simple">ST</abbrev>); Head capsule chaetotaxy: o, parahypostomal setae; p, posterior perifrontal setae; q, postfrontal setae; s, anteroperifrontal setae; t, prefrontal setae; u, mesolateral setae; v, posterolateral setae; w, anterolateral setae; x, parantennal setae; y, ventral setae.</p></caption><graphic xmlns:xlink="http://www.w3.org/1999/xlink" xlink:href="zookeys-803-141-g001.jpg" position="float" orientation="portrait" xlink:type="simple" id="oo_248178.jpg"/></fig><fig id="F2" position="float" orientation="portrait"><label>Figure 2.</label><caption><p><italic><tp:taxon-name><tp:taxon-name-part taxon-name-part-type="genus" reg="Bezzia">Bezzia</tp:taxon-name-part><tp:taxon-name-part taxon-name-part-type="species" reg="chilensis">chilensis</tp:taxon-name-part></tp:taxon-name></italic> Spinelli &amp; Ronderos, 2001, fourth instar larva <bold>a</bold> Head capsule detail, ventral view <bold>b</bold> Caudal segment, ventral view <bold>c</bold> Epipharynx, ventral view <bold>d</bold> Left mandible, ventral view. Dorsal comb (<abbrev xmlns:xlink="http://www.w3.org/1999/xlink" xlink:title="Dorsal comb" id="ABBRID0EUCAE" xlink:type="simple">DC</abbrev>); epipharynx (epy); fossa mandibularis (<abbrev xmlns:xlink="http://www.w3.org/1999/xlink" xlink:title="fossa mandibularis" id="ABBRID0EYCAE" xlink:type="simple">MF</abbrev>); hypopharynx (hyp); mandible (<abbrev xmlns:xlink="http://www.w3.org/1999/xlink" xlink:title="mandible" id="ABBRID0E3CAE" xlink:type="simple">MD</abbrev>); messors (<abbrev xmlns:xlink="http://www.w3.org/1999/xlink" xlink:title="messors" id="ABBRID0EADAE" xlink:type="simple">MS</abbrev>); ventral comb (<abbrev xmlns:xlink="http://www.w3.org/1999/xlink" xlink:title="ventral comb" id="ABBRID0EEDAE" xlink:type="simple">VC</abbrev>). Caudal segment chaetotaxy: i, inner setae; l<sub>1</sub>, first lateral seta; o, outer setae. Scale bars: 0.05 mm (<bold>a–c</bold>), 0.01 mm (<bold>d</bold>).</p></caption><graphic xmlns:xlink="http://www.w3.org/1999/xlink" xlink:href="zookeys-803-141-g002.jpg" position="float" orientation="portrait" xlink:type="simple" id="oo_248179.jpg"/></fig><!--PageBreak--><!--PageBreak--></tp:treatment-sec><tp:treatment-sec sec-type="description" id="SECID0EVDAE"><title>Description of pupa.</title><p><bold>Female</bold> (Figs <xref ref-type="fig" rid="F3">3e–g</xref>, <xref ref-type="fig" rid="F4">4a–f</xref>). Habitus as male pupa (Fig. <xref ref-type="fig" rid="F3">3a</xref>). Exuviae brownish. Total length 3.14–3.91 (3.48, <italic>n</italic> = 13) mm. <italic>Head</italic>: Dorsal apotome (Fig. <xref ref-type="fig" rid="F3">3f</xref>) with disc surface bearing rounded small tubercle mesally, anterior margin slightly rounded, covered with stout, rounded spinules; posterior margin slightly concave, mesal portion with pair of raised areas; antenna extending posteriorly to midleg; mouthparts (Fig. <xref ref-type="fig" rid="F4">4a</xref>) with mandible well developed; palpus extending to posterolateral margin of labium; labium separated medially by labrum; apex of labrum slightly rounded; sensilla: dorsal apotomals (Fig. <xref ref-type="fig" rid="F3">3f</xref>): DA-1-H elongate, stout seta, located on rounded small tubercle, DA-2-H campaniform sensillum; DAL 0.08–0.10 (0.09, <italic>n</italic> = 10) mm; <!--PageBreak--><!--PageBreak--><!--PageBreak-->DAW 0.20–0.23 (0.22, <italic>n</italic> = 10) mm; DAW/DAL 2.24–2.64 (2.46, <italic>n</italic> = 10); two dorsolateral cephalic sclerites (Fig. <xref ref-type="fig" rid="F4">4b</xref>): DL-1-H short, stout seta, DL-2-H campaniform sensillum; clypeal/labrals (Fig. <xref ref-type="fig" rid="F4">4a</xref>): CL-1-H medium-sized thin seta CL-2-H long, thin seta; oculars (Fig. <xref ref-type="fig" rid="F4">4a</xref>): O-1-H short, stout seta, O-2-H campaniform sensillum, O-3-H long, stout seta. Cephalothorax rectangular, surface predominantly smooth with small spinules on mesonotum, between bases of respiratory organs. Length of cephalothorax 1.12–1.35 (1.22, n=13) mm, width 0.81–1.00 (0.92, <italic>n</italic> = 13) mm. <italic>Thorax</italic>: Respiratory organ (Fig. <xref ref-type="fig" rid="F3">3d, e</xref>) smooth, medium-sized, pale brown except distal 1/3 darker, about 3.05–5.70 (4.38, <italic>n</italic> = 13) times longer than broad, almost straight with rounded apex, with convoluted row of 30–35 (33, <italic>n</italic> = 13) pores closely abutting at apex and apicolateral 1/4 of respiratory organ; pedicel slender, P 0.024–0.040 (0.034, <italic>n</italic> = 13) mm; RO length 0.20–0.24 (0.22, <italic>n</italic> = 13) mm, RO width 0.04–0.08 (0.05, <italic>n</italic> = 13) mm; P/RO 0.10–0.18 (0.15, n=13); sensilla: three anteromedials (Fig. <xref ref-type="fig" rid="F4">4b</xref>): AM-1-T medium-sized, stout seta, AM-2-T long, thin seta, AM-3-T campaniform sensillum; one anterolateral (Fig. <xref ref-type="fig" rid="F4">4b</xref>): AL-1-T medium-sized, stout seta; dorsals (Fig. <xref ref-type="fig" rid="F4">4c</xref>): D-1-T, D-2-T, D-4-T, long, thin setae, D-3-T campaniform sensillum, D-5-T medium-sized, thin seta, all on small rounded tubercle; supraalar (SA-2-T) campaniform sensillum; metathoracic (Fig. <xref ref-type="fig" rid="F4">4d</xref>): M-3-T campaniform sensillum, near anterior margin of metathorax. <italic>Abdomen</italic>: Abdominal segments with dark spots, with simple setae, covered with very small spicules, segment 9 (Fig. <xref ref-type="fig" rid="F3">3g</xref>) approximately twice as long as wide, length 0.24–0.29 (0.27, <italic>n</italic> = 13) mm, width 0.14–0.20 (0.17, <italic>n</italic> = 13) mm; dorsal surface covered with pointed spicules; ventral surface smooth; terminal process moderately short, nearly straight, base wide, smooth, extreme tips darker, length 0.07–0.10 (0.09, <italic>n</italic> = 13) mm, width 0.03–0.04 (0.04, <italic>n</italic> = 13) mm; sensilla: tergite 1 (Fig. <xref ref-type="fig" rid="F4">4e</xref>) with two anteromesals: D-2-I medium-sized, thin seta, D-3-I long, thin seta; 5 posterior sensilla: D-4-I, D-7-I campaniform sensilla, D-5-I minute seta, D-8-I medium-sized, thin seta, D-9-I long, thin seta; 3 lateral sensilla: L-1-I long, thin seta, L-2-I, L-3-I medium-sized, thin setae; segment 4 (Fig. <xref ref-type="fig" rid="F4">4f</xref>): D-2-IV medium-sized, thin seta, D-3-IV long, thin seta, D-4-IV, D-7-IV campaniform sensilla, D-5-IV short, stout seta, D-8-IV medium-sized, stout seta, D-9-IV long, thin seta; L-1-IV short, stout seta, L-2-IV long, thin seta, L-3-IV, L-4-IV medium-sized, stout setae, all on bifid tubercles with wide base and pointed apex; V-5-IV, V-6-IV, V-7-IV medium-sized, stout setae, all on elongate tubercles; segment 9 (Fig. <xref ref-type="fig" rid="F3">3g</xref>) with D-5-IX campaniform sensillum.</p><fig id="F3" position="float" orientation="portrait"><label>Figure 3.</label><caption><p><italic><tp:taxon-name><tp:taxon-name-part taxon-name-part-type="genus" reg="Bezzia">Bezzia</tp:taxon-name-part><tp:taxon-name-part taxon-name-part-type="species" reg="chilensis">chilensis</tp:taxon-name-part></tp:taxon-name></italic> Spinelli &amp; Ronderos, 2001, male pupa (<bold>a–d</bold>), female pupa (<bold>e–g</bold>) <bold>a</bold> Habitus, ventral view <bold>b, f</bold> Dorsal apotome, dorsal view <bold>c, g</bold> Segment 9, ventral view <bold>d</bold> Respiratory organ, anterodorsal view (<abbrev xmlns:xlink="http://www.w3.org/1999/xlink" xlink:title="scanning electron microscopy" id="ABBRID0EKIAE" xlink:type="simple">SEM</abbrev>) <bold>e</bold> Respiratory organ ventral view. Antenna (<abbrev xmlns:xlink="http://www.w3.org/1999/xlink" xlink:title="Antennae" id="ABBRID0EQIAE" xlink:type="simple">AN</abbrev>); dorsal apotome sensilla (DA-1-H, DA-2-H); genital lobe (<abbrev xmlns:xlink="http://www.w3.org/1999/xlink" xlink:title="galeolacinea" id="ABBRID0EUIAE" xlink:type="simple">GL</abbrev>); pore (p); pedicel (P); respiratory organ (<abbrev xmlns:xlink="http://www.w3.org/1999/xlink" xlink:title="respiratory organ" id="ABBRID0EYIAE" xlink:type="simple">MD</abbrev>); segment 1 (1<sup>st</sup> seg.); segment 4 (4<sup>th</sup> seg.); segment 9 (Seg. 9); terminal process (<abbrev xmlns:xlink="http://www.w3.org/1999/xlink" xlink:title="terminal process" id="ABBRID0EAJAE" xlink:type="simple">TP</abbrev>). Scale bar: 0.05 mm.</p></caption><graphic xmlns:xlink="http://www.w3.org/1999/xlink" xlink:href="zookeys-803-141-g003.jpg" position="float" orientation="portrait" xlink:type="simple" id="oo_248180.jpg"/></fig><fig id="F4" position="float" orientation="portrait"><label>Figure 4.</label><caption><p><italic><tp:taxon-name><tp:taxon-name-part taxon-name-part-type="genus" reg="Bezzia">Bezzia</tp:taxon-name-part><tp:taxon-name-part taxon-name-part-type="species" reg="chilensis">chilensis</tp:taxon-name-part></tp:taxon-name></italic> Spinelli &amp; Ronderos, 2001, female pupa <bold>a</bold> Mouthparts, ventral view <bold>b</bold> Anterolateral, anteromedial and dorsal lateral sensilla, ventral view <bold>c</bold> Dorsal sensilla and supraalar sensillum, dorsal view <bold>d</bold> Metathoracics chaetotaxy, dorsal view <bold>e</bold> Tergite 1 chaetotaxy, dorsal view <bold>f</bold> Segment 4 chaetotaxy, dorsal and ventral view. Anterolateral sensillum (AL-1-T); anteromedial sensilla (AM-1-T, AM-2-T, AM-3-T) ; clypeal/labral sensilla (CL-1-H, CL-2-H); dorsal sensilla (D-1-T, D-2-T, D-3-T, D-4-T, D-5-T); dorsal sensilla of segment 1 (D-2-I, D-3-I, D-4-I, D-5-I, D-7-I, D-8-I, D-9-I); dorsal sensilla of segment 4 (D-2-IV, D-3-I, D-4-I, D-5-IV, D-7-IV, D-8-IV, D-9-IV); dorsolateral cephalic sclerite sensilla (DL-1-H, DL-2-H); lateral sensilla of segment 1 (L-1-I, L-2-I, L-3-I); lateral sensilla of segment 4 (L-1-IV, L-2-IV, L-3-IV, L-4-IV); ocular sensilla (O-1-H, O-2-H, O-3-H); metathoracic sensillum (M-3-T); supraalar sensillum (SA-2-T); ventral sensilla of segment 4 (V-5-IV, V-6-IV, V-7-IV). Scale bar: 0.05 mm.</p></caption><graphic xmlns:xlink="http://www.w3.org/1999/xlink" xlink:href="zookeys-803-141-g004.jpg" position="float" orientation="portrait" xlink:type="simple" id="oo_248181.jpg"/></fig><p><bold>Male</bold> (Fig. <xref ref-type="fig" rid="F3">3a–d</xref>). Similar to female with usual sexual differences: Total length 2.68–3.77 (<italic>n</italic> = 15) mm. Dorsal apotome (Fig. <xref ref-type="fig" rid="F3">3b</xref>) darker with anterior margin slightly triangular, DAL 0.07–0.10 (0.08, <italic>n</italic> = 12) mm; DAW 0.18–0.22 (0.19, <italic>n</italic> = 12) mm, DAW/DAL 2.0–3.0 (2.4, <italic>n</italic> = 12). Cephalothorax: length 0.97–1.17 (1.09, <italic>n</italic> = 15) mm, width 0.70–0.85 (0.77, <italic>n</italic> = 13) mm. Respiratory organ (Fig. <xref ref-type="fig" rid="F3">3d</xref>), about 3.36–4.90 (4.01, <italic>n</italic> = 15) times longer than broad, P 0.020–0.036 (0.031, <italic>n</italic> = 15) mm; RO length 0.168–0.244 (0.205, <italic>n</italic> = 15) mm, RO width 0.040–0.060 (0.051, <italic>n</italic> = 15) mm; P/RO 0.106–0.196 (0.156, <italic>n</italic> = 15). Segment 9 (Figs <xref ref-type="fig" rid="F3">3a, c</xref>) darker, ventral surface covered anteriorly with pointed spicules, length 0.124–0.288 (0.241, <italic>n</italic> = 15) mm, width 0.120–0.248 (0.153, <italic>n</italic> = 15) mm; terminal process length 0.07–1.00 (0.08, <italic>n</italic> = 15) mm, width 0.032–0.044 (0.037, <italic>n</italic> = 15) mm; genital lobe short, each slightly longer than wide and apex anterior to base of terminal process.</p><!--PageBreak--></tp:treatment-sec><tp:treatment-sec sec-type="material" id="SECID0EAMAE"><title>Material examined.</title><p>Argentina, Neuquén Province, Parque Nacional Nahuel Huapi, río Cuyín Manzano, <named-content xmlns:xlink="http://www.w3.org/1999/xlink" content-type="dwc:verbatimCoordinates" xlink:type="simple"><named-content content-type="geo-json" specific-use="{&#34;type&#34;:&#34;Point&#34;,&#34;coordinates&#34;:[-71.154722,-40.736944]}" id="NCID0EJMAE" xlink:type="simple">40°44'13"S, 71°09'17"W</named-content></named-content>, alt. 760 m, 06-II-2009, A. Siri, 2 females and 1 male (with pupal exuviae). Argentina, Chubut Province, Ruta Nacional 40, arroyo La Cancha, <named-content xmlns:xlink="http://www.w3.org/1999/xlink" content-type="dwc:verbatimCoordinates" xlink:type="simple"><named-content content-type="geo-json" specific-use="{&#34;type&#34;:&#34;Point&#34;,&#34;coordinates&#34;:[-71.107889,-42.759972]}" id="NCID0ERMAE" xlink:type="simple">42°45'35.9"S, 71°06'28.4"W</named-content></named-content>, alt. 860 m, 13-II-2015, adults emerged in laboratory 14-II-2015, D. Anjos-Santos and P. Pessacq, 1 female, 3 males (with pupal exuviae); same data except adult emerged 15-II-2015, 1 male (with pupal exuviae); same data except adults emerged 17-II-2015, 2 females, 1 male (with pupal exuviae); same data except adults emerged 18-II-2015, 2 females, 1 male (with pupal exuviae); same data except adults emerged 17-II-2015, 1 female, 1 male (with pupal exuviae); same data except pupa emerged in laboratory 26-II-2015, adult emerged 28-II-2015, 1 female (with larval and pupal exuviae); same data except adult emerged 03-III-2015, 1 female (with pupal exuviae); Argentina, Chubut prov., Ruta Nacional 40, arroyo Madera, <named-content xmlns:xlink="http://www.w3.org/1999/xlink" content-type="dwc:verbatimCoordinates" xlink:type="simple"><named-content content-type="geo-json" specific-use="{&#34;type&#34;:&#34;Point&#34;,&#34;coordinates&#34;:[-71.072144,-42.665997]}" id="NCID0EZMAE" xlink:type="simple">42°39'57.59"S, 71°04'19.72"W</named-content></named-content>, alt 930 m, 18-II-2015, pupa emerged in laboratory 23-II-2015, adult emerged 28-II-2015, D. Anjos-Santos and P. Pessacq, 1 male (with larval and pupal exuviae); same data except pupae emerged 23-II-2015, adults emerged 02-III-2015, 2 females (with larval and pupal exuviae); same data except pupa emerged 24-II-2015, 1 male (with pupal exuviae); same data except pupa emerged 26-II-2015, 1 male (with pupal exuviae); Argentina, Chubut Province, arroyo Montoso, <named-content xmlns:xlink="http://www.w3.org/1999/xlink" content-type="dwc:verbatimCoordinates" xlink:type="simple"><named-content content-type="geo-json" specific-use="{&#34;type&#34;:&#34;Point&#34;,&#34;coordinates&#34;:[-70.803433,-42.700350]}" id="NCID0EBNAE" xlink:type="simple">42°42'01.26"S; 70°48'12.36"W</named-content></named-content>, alt. 630 m, 14-I-2016, pupa emerged in laboratory 16-I-2016, D. Anjos-Santos and P. Pessacq, 1 male (with pupal exuviae); same data except pupa emerged 17-I-2016, adult emerged 21-I-2016, 1 female (with larval and pupal exuviae); same data except pupa emerged 17-I-2016, adult emerged 22-I-2016, 1 male (with larval and pupal exuviae); same data except pupa emerged 20-I-2016, adult emerged 25-I-2016, 1 male (with larval and pupal exuviae).</p></tp:treatment-sec><tp:treatment-sec sec-type="material" id="SECID0EGNAE"><title>Material examined by <abbrev xmlns:xlink="http://www.w3.org/1999/xlink" xlink:title="scanning electron microscopy" id="ABBRID0ELNAE" xlink:type="simple">SEM</abbrev>.</title><p>Argentina, Chubut Province, Ruta Nacional 40, arroyo Madera, <named-content xmlns:xlink="http://www.w3.org/1999/xlink" content-type="dwc:verbatimCoordinates" xlink:type="simple"><named-content content-type="geo-json" specific-use="{&#34;type&#34;:&#34;Point&#34;,&#34;coordinates&#34;:[-71.072144,-42.665997]}" id="NCID0EUNAE" xlink:type="simple">42°39'57.59"S, 71°04'19.72"W</named-content></named-content>, alt. 930 m, 18-II-2015, D. Anjos-Santos and P. Pessacq, 3 larvae, 1 male pupa.</p></tp:treatment-sec><tp:treatment-sec sec-type="distribution" id="SECID0EZNAE"><title>Distribution.</title><p>Argentina (Salta, Neuquén, Río Negro and Chubut provinces); Chile (Valparaiso Province).</p></tp:treatment-sec><ref-list><ref id="B13"><mixed-citation xmlns:xlink="http://www.w3.org/1999/xlink" xlink:type="simple"><person-group><name name-style="western"><surname>Spinelli</surname><given-names>GR</given-names></name><name name-style="western"><surname>Ronderos</surname><given-names>MM</given-names></name></person-group> (<year>2001</year>) <article-title>First record of the genus <italic><tp:taxon-name><tp:taxon-name-part taxon-name-part-type="genus">Bezzia</tp:taxon-name-part></tp:taxon-name></italic> in Chile, with a description of a new species of the <italic>venustula</italic> group (<tp:taxon-name><tp:taxon-name-part taxon-name-part-type="order">Diptera</tp:taxon-name-part></tp:taxon-name>: <tp:taxon-name><tp:taxon-name-part taxon-name-part-type="family">Ceratopogonidae</tp:taxon-name-part></tp:taxon-name>).</article-title><source>Revista Chilena de Historia Natural</source><volume>74</volume>: <fpage>737</fpage>–<lpage>740</lpage>. <ext-link xlink:type="simple" ext-link-type="doi" xlink:href="10.4067/S0716-078X2001000400002">https://doi.org/10.4067/S0716-078X2001000400002</ext-link></mixed-citation></ref><ref id="B11"><mixed-citation xmlns:xlink="http://www.w3.org/1999/xlink" xlink:type="simple"><person-group><name name-style="western"><surname>Spinelli</surname><given-names>GR</given-names></name><name name-style="western"><surname>Cazorla</surname><given-names>CG</given-names></name></person-group> (<year>2003</year>) <article-title>New findings of species of the tribe <tp:taxon-name><tp:taxon-name-part taxon-name-part-type="tribe">Palpomyiini</tp:taxon-name-part></tp:taxon-name> in Argentina (<tp:taxon-name><tp:taxon-name-part taxon-name-part-type="order">Diptera</tp:taxon-name-part></tp:taxon-name>: <tp:taxon-name><tp:taxon-name-part taxon-name-part-type="family">Ceratopogonidae</tp:taxon-name-part></tp:taxon-name>).</article-title><source>Revista de la Sociedad Entomológica Argentina</source><volume>62</volume>: <fpage>46</fpage>–<lpage>48</lpage>. <ext-link xlink:type="simple" ext-link-type="uri" xlink:href="http://www.scielo.org.ar/pdf/rsea/v62n3-4/v62n3-4a05.pdf">http://www.scielo.org.ar/pdf/rsea/v62n3-4/v62n3-4a05.pdf</ext-link></mixed-citation></ref><ref id="B4"><mixed-citation xmlns:xlink="http://www.w3.org/1999/xlink" xlink:type="simple"><person-group><name name-style="western"><surname>Borkent</surname><given-names>A</given-names></name><name name-style="western"><surname>Spinelli</surname><given-names>GR</given-names></name></person-group> (<year>2007</year>) <article-title>Neotropical <tp:taxon-name><tp:taxon-name-part taxon-name-part-type="family">Ceratopogonidae</tp:taxon-name-part></tp:taxon-name> (<tp:taxon-name><tp:taxon-name-part taxon-name-part-type="order">Diptera</tp:taxon-name-part></tp:taxon-name>: <tp:taxon-name><tp:taxon-name-part taxon-name-part-type="class">Insecta</tp:taxon-name-part></tp:taxon-name>).</article-title> In: <person-group><name name-style="western"><surname>Adis</surname><given-names>J</given-names></name><name name-style="western"><surname>Arias</surname><given-names>JR</given-names></name><name name-style="western"><surname>Rueda Delgado</surname><given-names>G</given-names></name><name name-style="western"><surname>Wantzen</surname><given-names>KM</given-names></name></person-group> (<role>Eds</role>) <issue-title>Aquatic Biodiversity in Latin America (ABLA).</issue-title><source>Vol. 4. Pensoft, Sofia-Moscow</source>, <fpage>482</fpage>–<lpage>553</lpage>.</mixed-citation></ref><ref id="B12"><mixed-citation xmlns:xlink="http://www.w3.org/1999/xlink" xlink:type="simple"><person-group><name name-style="western"><surname>Spinelli</surname><given-names>GR</given-names></name><name name-style="western"><surname>Marino</surname><given-names>PI</given-names></name></person-group> (<year>2009</year>) <article-title>Estado actual del conocimiento de la familia <tp:taxon-name><tp:taxon-name-part taxon-name-part-type="family">Ceratopogonidae</tp:taxon-name-part></tp:taxon-name> en la Patagonia (<tp:taxon-name><tp:taxon-name-part taxon-name-part-type="order">Diptera</tp:taxon-name-part></tp:taxon-name>: <tp:taxon-name><tp:taxon-name-part taxon-name-part-type="suborder">Nematocera</tp:taxon-name-part></tp:taxon-name>).</article-title><source>Revista de la Sociedad Entomológica Argentina</source><volume>68</volume>: <fpage>201</fpage>–<lpage>208</lpage>. <ext-link xlink:type="simple" ext-link-type="uri" xlink:href="http://www.redalyc.org/pdf/3220/322028484015.pdf">http://www.redalyc.org/pdf/3220/322028484015.pdf</ext-link></mixed-citation></ref><ref id="B3"><mixed-citation xmlns:xlink="http://www.w3.org/1999/xlink" xlink:type="simple"><person-group><name name-style="western"><surname>Borkent</surname><given-names>A</given-names></name></person-group> (<year>2016</year>) World species of biting midges (<tp:taxon-name><tp:taxon-name-part taxon-name-part-type="order">Diptera</tp:taxon-name-part></tp:taxon-name>: <tp:taxon-name><tp:taxon-name-part taxon-name-part-type="family">Ceratopogonidae</tp:taxon-name-part></tp:taxon-name>). Illinois Natural History Survey, Flytree, 1–241. <ext-link xlink:type="simple" ext-link-type="uri" xlink:href="http://wwx.inhs.illinois.edu/files/4514/6410/0252/CeratopogonidaeCatalog.pdf">http://wwx.inhs.illinois.edu/files/4514/6410/0252/CeratopogonidaeCatalog.pdf</ext-link></mixed-citation></ref></ref-list></tp:taxon-treatment>
